# Supplementary material for: Diaqua­bis[5-(2-pyrid­yl)tetra­zolato-κ2 N 1,N 5]iron(II)
Source: Acta Crystallogr Sect E Struct Rep Online. 2009 Mar 11;65(Pt 4):m382. doi: 10.1107/S1600536809007892 (PMC2968821; doi:10.1107/S1600536809007892)
Supplement: Supplementary file 2 [file e-65-0m382-Isup2.hkl]

# 
# h,k,l, Fc-squared, Fo-squared, sigma(Fo-squared) and status flag 
# 
data_I
_shelx_title ' 1 in P2(1)/c' 
_shelx_refln_list_code          4 
_shelx_F_calc_maximum      226.85 
_exptl_crystal_F_000       392.00 
_reflns_d_resolution_high  0.8407 
 
loop_ 
 _symmetry_equiv_pos_as_xyz 
 'x, y, z' 
 '-x, y+1/2, -z+1/2' 
 '-x, -y, -z' 
 'x, -y-1/2, z-1/2' 
 
_cell_length_a     8.1139 
_cell_length_b    12.9239 
_cell_length_c     7.3596 
_cell_angle_alpha  90.000 
_cell_angle_beta   96.021 
_cell_angle_gamma  90.000 
 
_shelx_F_squared_multiplier     1.000 
 
loop_ 
 _refln_index_h 
 _refln_index_k 
 _refln_index_l 
 _refln_F_squared_calc 
 _refln_F_squared_meas 
 _refln_F_squared_sigma 
 _refln_observed_status 
   2   0   0     5049.24     5137.06     68.50 o 
   3   0   0       25.53       29.73      1.42 o 
   4   0   0      346.75      360.14      5.69 o 
   5   0   0      178.46      157.11      6.97 o 
   6   0   0      941.12      914.10     18.84 o 
   7   0   0        7.13        5.06      2.27 o 
   8   0   0      135.04      141.34      7.59 o 
   9   0   0      161.38      167.30      8.67 o 
   1   1   0      747.28      687.02     13.26 o 
   2   1   0     1327.59     1355.26     10.98 o 
   3   1   0       49.47       51.56      1.36 o 
   4   1   0       10.78        9.16      0.98 o 
   5   1   0      256.47      268.35      4.52 o 
   6   1   0      140.42      154.66      4.76 o 
   7   1   0       12.16        9.24      1.82 o 
   8   1   0      217.21      224.44      6.60 o 
   9   1   0        2.73        4.18      2.79 o 
   0   2   0       26.97       12.34      1.34 o 
   1   2   0       21.05       23.73      1.67 o 
   2   2   0      141.50      132.55      1.90 o 
   3   2   0      447.87      433.71      5.43 o 
   4   2   0      878.62      897.10     13.69 o 
   5   2   0      547.87      555.48      7.22 o 
   6   2   0      678.74      703.39      8.94 o 
   7   2   0      588.42      610.25     10.78 o 
   8   2   0      253.75      260.63     10.53 o 
   9   2   0      262.48      272.40     11.46 o 
   1   3   0      542.04      583.97      5.09 o 
   2   3   0      585.62      589.05      5.26 o 
   3   3   0      223.34      243.60      3.20 o 
   4   3   0     1077.48     1190.81     10.31 o 
   5   3   0        9.36        7.72      1.14 o 
   6   3   0       38.55       43.65      2.16 o 
   7   3   0       13.88       16.21      3.25 o 
   8   3   0        0.04       -0.31      2.32 o 
   9   3   0        4.19        4.18      3.15 o 
   0   4   0     8315.07     8490.34     79.72 o 
   1   4   0     1968.21     1925.51     14.18 o 
   2   4   0      263.42      255.95      3.10 o 
   3   4   0      766.19      765.54      7.00 o 
   4   4   0       86.12      107.20      2.62 o 
   5   4   0      263.44      250.72      4.02 o 
   6   4   0      930.17      913.97     20.60 o 
   7   4   0      418.18      418.02     13.32 o 
   8   4   0      145.38      145.78      8.31 o 
   9   4   0      114.31      118.93      8.05 o 
   1   5   0      385.69      414.80      4.46 o 
   2   5   0       11.22       15.47      0.85 o 
   3   5   0      373.28      378.44      3.56 o 
   4   5   0      292.04      287.05      5.11 o 
   5   5   0       13.62       12.23      1.44 o 
   6   5   0       11.62       12.18      1.59 o 
   7   5   0        0.07       -0.03      1.07 o 
   8   5   0       56.26       50.90      5.58 o 
   9   5   0        0.49        2.63      2.89 o 
   0   6   0     6530.58     6696.73     64.03 o 
   1   6   0     4524.04     4577.79     32.03 o 
   2   6   0     3162.42     3099.30     22.69 o 
   3   6   0     1346.14     1329.27     14.85 o 
   4   6   0      541.26      522.50      7.81 o 
   5   6   0      110.21      113.42      3.52 o 
   6   6   0      191.64      195.81      6.76 o 
   7   6   0      158.31      161.07      4.79 o 
   8   6   0      164.35      161.16      9.14 o 
   1   7   0      234.49      285.15      3.92 o 
   2   7   0        3.95        6.72      0.82 o 
   3   7   0       85.72       84.34      2.92 o 
   4   7   0      250.41      259.25      5.24 o 
   5   7   0        0.11        0.57      0.91 o 
   6   7   0        1.00        0.60      1.12 o 
   7   7   0       37.00       36.32      4.13 o 
   8   7   0        1.23       -0.16      1.76 o 
   0   8   0       44.42       35.16      2.30 o 
   1   8   0      573.70      574.27      8.28 o 
   2   8   0      192.04      197.92      3.48 o 
   3   8   0      744.10      683.33      9.08 o 
   4   8   0        2.43        2.02      1.02 o 
   5   8   0      137.00      140.49      4.21 o 
   6   8   0      534.88      544.05      9.10 o 
   7   8   0      517.78      526.03     14.02 o 
   8   8   0      131.69      124.97      4.82 o 
   1   9   0        6.88        9.50      1.14 o 
   2   9   0       31.20       35.70      2.47 o 
   3   9   0        3.36        4.05      1.14 o 
   4   9   0       41.18       34.67      2.30 o 
   5   9   0      108.96      101.23      3.76 o 
   6   9   0       35.62       33.80      2.62 o 
   7   9   0        9.70       13.53      2.15 o 
   0  10   0      431.13      435.06     15.85 o 
   1  10   0      551.80      555.27      8.26 o 
   2  10   0      412.01      410.13      5.77 o 
   3  10   0      431.60      420.11      7.22 o 
   4  10   0       56.29       61.01      2.98 o 
   5  10   0      109.83      120.22      4.25 o 
   6  10   0      152.18      150.97      4.92 o 
   7  10   0      179.48      197.82      5.96 o 
   1  11   0       12.48       16.97      1.77 o 
   2  11   0       53.63       42.44      3.11 o 
   3  11   0      242.55      234.79      5.46 o 
   4  11   0      163.32      161.77      4.80 o 
   5  11   0       45.04       39.88      3.29 o 
   6  11   0        4.88        6.24      1.99 o 
   0  12   0     1849.00     1692.94     52.58 o 
   1  12   0      974.60      952.23     21.29 o 
   2  12   0      389.58      393.89      9.39 o 
   3  12   0      123.99      135.57      8.96 o 
   4  12   0      255.44      271.47      7.57 o 
   5  12   0       98.55      115.60      5.50 o 
   1  13   0        0.41       -0.05      1.11 o 
   2  13   0       15.49       15.34      2.58 o 
   3  13   0       32.07       42.49      3.72 o 
   4  13   0        5.80        5.44      2.16 o 
   5  13   0        7.95        8.90      2.03 o 
   0  14   0      200.00      187.56      8.21 o 
   1  14   0       98.34       95.84      4.03 o 
   2  14   0       68.70       67.18     10.04 o 
   3  14   0       78.43       74.30      4.78 o 
   1  15   0       24.23       19.87      2.46 o 
   2  15   0        4.46        3.01      2.97 o 
  -9   1   1      136.42      141.55      6.76 o 
  -8   1   1      510.61      523.23     10.51 o 
  -7   1   1        5.35        2.77      2.04 o 
  -6   1   1      176.37      174.52      5.01 o 
  -5   1   1      546.61      562.87      8.38 o 
  -4   1   1     2246.96     2396.01     17.70 o 
  -3   1   1     3473.42     3571.21     29.18 o 
  -2   1   1     4451.19     4418.31     26.70 o 
  -1   1   1      548.16      539.44      3.91 o 
   0   1   1     5489.37     5459.32     43.62 o 
   1   1   1     3418.77     3460.48     20.90 o 
   2   1   1      461.68      445.60      3.70 o 
   3   1   1      328.82      315.64      3.36 o 
   4   1   1     1299.26     1236.47     11.98 o 
   5   1   1     2034.15     1981.90     17.84 o 
   6   1   1      835.15      833.89     12.60 o 
   7   1   1      277.08      290.94      7.15 o 
   8   1   1        8.47       11.11      2.25 o 
   9   1   1       93.17       93.85      6.97 o 
  -9   2   1        1.03        1.19      2.63 o 
  -8   2   1      100.26       91.48      4.39 o 
  -7   2   1      466.09      470.82      9.27 o 
  -6   2   1        6.85        8.56      1.41 o 
  -5   2   1       80.53       83.78      2.54 o 
  -4   2   1        0.82        4.40      0.71 o 
  -3   2   1     1656.35     1793.36     13.62 o 
  -2   2   1       68.57       73.33      1.46 o 
  -1   2   1       65.05       66.01      1.33 o 
   0   2   1     3134.56     3050.21     23.86 o 
   1   2   1     3100.32     3003.91     22.72 o 
   2   2   1        0.08       -0.48      0.32 o 
   3   2   1       37.89       33.72      1.12 o 
   4   2   1      953.34      984.24      7.66 o 
   5   2   1       31.91       32.78      1.73 o 
   6   2   1       48.56       47.68      2.27 o 
   7   2   1        0.27       -0.47      1.36 o 
   8   2   1      163.69      160.18      8.47 o 
   9   2   1       40.99       35.67      5.06 o 
  -9   3   1      306.84      316.64     12.60 o 
  -8   3   1      224.29      254.64     10.63 o 
  -7   3   1      218.67      222.68      6.89 o 
  -6   3   1      181.21      187.03      4.40 o 
  -5   3   1      190.38      195.95      3.47 o 
  -4   3   1       49.86       29.44      1.32 o 
  -3   3   1     2430.75     2350.65     17.36 o 
  -2   3   1     5800.81     5814.06     34.96 o 
  -1   3   1     3676.07     3758.24     22.90 o 
   0   3   1     1573.40     1657.30     13.76 o 
   1   3   1      607.45      611.92      6.10 o 
   2   3   1      203.96      180.17      2.08 o 
   3   3   1      994.98      935.18      7.95 o 
   4   3   1     1175.02     1135.13     10.01 o 
   5   3   1      327.56      299.40      5.94 o 
   6   3   1      570.18      578.02      8.07 o 
   7   3   1      390.24      403.62     13.01 o 
   8   3   1      151.95      152.18      8.31 o 
   9   3   1       42.05       43.98      5.52 o 
  -9   4   1       13.51       12.29      3.92 o 
  -8   4   1       19.22       20.34      3.97 o 
  -7   4   1      188.61      178.42     13.40 o 
  -6   4   1      232.86      227.01      4.95 o 
  -5   4   1      225.77      225.42      5.64 o 
  -4   4   1       78.29       85.17      2.10 o 
  -3   4   1        6.64        6.08      0.54 o 
  -2   4   1        1.45        5.71      0.58 o 
  -1   4   1        6.41       10.11      0.58 o 
   0   4   1        4.58        4.31      0.46 o 
   1   4   1        7.01        8.88      0.67 o 
   2   4   1       24.54       24.83      1.03 o 
   3   4   1        3.13        4.48      0.48 o 
   4   4   1       22.89       23.45      1.40 o 
   5   4   1        8.86       10.08      1.39 o 
   6   4   1      108.57      110.32      3.60 o 
   7   4   1      122.71      111.96      6.97 o 
   8   4   1      130.62      135.30      8.21 o 
   9   4   1        6.49        4.23      3.41 o 
  -9   5   1       65.36       56.78      6.14 o 
  -8   5   1      203.04      201.17      9.86 o 
  -7   5   1       48.99       54.94      4.31 o 
  -6   5   1      206.12      198.75      4.76 o 
  -5   5   1      581.72      588.75      8.34 o 
  -4   5   1      297.35      266.87      5.07 o 
  -3   5   1     1637.91     1635.49     11.44 o 
  -2   5   1     3028.98     3079.67     19.61 o 
  -1   5   1     1031.87     1070.97      8.57 o 
   0   5   1     1886.82     1938.17     14.38 o 
   1   5   1      899.56      864.39      7.72 o 
   2   5   1        7.03        1.84      0.55 o 
   3   5   1      590.96      577.88      6.05 o 
   4   5   1      905.68      875.11     11.38 o 
   5   5   1      476.92      449.08      7.21 o 
   6   5   1      661.05      685.81     11.99 o 
   7   5   1      197.82      202.09      5.25 o 
   8   5   1        8.38        8.47      3.36 o 
  -8   6   1       68.59       50.43      5.58 o 
  -7   6   1      119.64      106.00      3.88 o 
  -6   6   1       15.50       13.58      2.64 o 
  -5   6   1       23.15       19.65      1.75 o 
  -4   6   1       75.07       72.14      2.96 o 
  -3   6   1       51.38       66.98      1.46 o 
  -2   6   1        1.43        2.18      0.47 o 
  -1   6   1       57.74       47.88      1.23 o 
   0   6   1      375.79      419.20      4.47 o 
   1   6   1      608.46      646.73      6.51 o 
   2   6   1        1.93        0.06      0.49 o 
   3   6   1        0.06       -0.75      0.50 o 
   4   6   1        4.89        7.87      1.29 o 
   5   6   1        6.12        8.06      1.38 o 
   6   6   1        7.86        3.84      1.37 o 
   7   6   1       20.03       20.83      2.59 o 
   8   6   1       25.47       22.71      4.54 o 
  -8   7   1       80.79       84.40      5.60 o 
  -7   7   1      242.48      241.89     12.49 o 
  -6   7   1      192.76      190.63      4.96 o 
  -5   7   1      237.96      241.41      6.32 o 
  -4   7   1      429.93      453.65      7.16 o 
  -3   7   1     2259.77     2257.06     21.11 o 
  -2   7   1     2807.94     2897.98     19.09 o 
  -1   7   1     1827.48     1955.07     13.52 o 
   0   7   1      161.65      128.72      2.28 o 
   1   7   1       17.60        9.50      1.39 o 
   2   7   1      417.88      400.91      5.07 o 
   3   7   1      809.54      796.89     10.94 o 
   4   7   1     1256.44     1256.01     17.33 o 
   5   7   1      415.39      408.53     10.45 o 
   6   7   1      297.88      307.20      6.57 o 
   7   7   1      205.97      207.10      8.10 o 
   8   7   1      124.95      123.60      5.79 o 
  -8   8   1        3.55        3.40      1.62 o 
  -7   8   1       19.87       20.63      2.30 o 
  -6   8   1       43.84       41.32      2.83 o 
  -5   8   1      146.77      137.35      5.96 o 
  -4   8   1       79.53       77.23      3.00 o 
  -3   8   1      233.33      234.26      4.84 o 
  -2   8   1        5.11        5.83      0.89 o 
  -1   8   1        7.16        7.82      0.73 o 
   0   8   1        1.10        1.96      0.53 o 
   1   8   1       98.52      107.95      2.54 o 
   2   8   1        3.89        5.02      0.84 o 
   3   8   1       52.18       52.73      2.43 o 
   4   8   1      412.68      418.60      9.39 o 
   5   8   1      121.46      119.79      3.94 o 
   6   8   1       82.97       85.20      3.62 o 
   7   8   1        6.23        5.71      1.72 o 
   8   8   1        0.39        0.37      1.64 o 
  -7   9   1      158.84      164.37      7.94 o 
  -6   9   1      107.27      109.23      4.74 o 
  -5   9   1      168.47      173.36      4.81 o 
  -4   9   1       85.73       79.92      3.19 o 
  -3   9   1      335.90      344.46      6.23 o 
  -2   9   1     1650.29     1645.19     14.32 o 
  -1   9   1     1573.58     1588.52     13.72 o 
   0   9   1     1411.51     1411.86     12.50 o 
   1   9   1      803.38      794.30      8.42 o 
   2   9   1      449.80      441.53      5.90 o 
   3   9   1      579.10      557.35     13.08 o 
   4   9   1      279.25      289.46      9.74 o 
   5   9   1        1.10        1.35      1.18 o 
   6   9   1      290.70      286.09      6.70 o 
   7   9   1      148.97      153.89      5.22 o 
  -7  10   1       19.33       21.63      2.50 o 
  -6  10   1       43.19       37.13      2.80 o 
  -5  10   1       62.16       55.81      4.27 o 
  -4  10   1      164.22      161.17      4.55 o 
  -3  10   1     1161.97     1091.18     14.85 o 
  -2  10   1       19.64       21.40      1.48 o 
  -1  10   1      121.85      117.79      3.57 o 
   0  10   1       97.53       92.78      2.74 o 
   1  10   1       33.01       31.25      1.68 o 
   2  10   1       92.78       90.49      2.71 o 
   3  10   1       58.10       58.98      2.81 o 
   4  10   1      606.30      582.62      9.34 o 
   5  10   1       94.74       91.10      5.84 o 
   6  10   1       39.83       35.00      3.60 o 
   7  10   1       43.09       35.72      3.08 o 
  -6  11   1      108.14      111.33      4.42 o 
  -5  11   1      155.21      155.38      4.88 o 
  -4  11   1      686.70      663.78     10.18 o 
  -3  11   1      750.09      740.24     12.75 o 
  -2  11   1      422.25      416.49      9.24 o 
  -1  11   1      176.31      185.96      4.72 o 
   0  11   1        6.64        8.29      1.25 o 
   1  11   1        2.33        2.33      1.05 o 
   2  11   1       24.78       29.42      3.26 o 
   3  11   1       99.26      114.51      6.68 o 
   4  11   1      408.53      413.45      7.88 o 
   5  11   1      499.11      484.47      9.02 o 
   6  11   1      154.47      164.75      5.98 o 
  -6  12   1       20.52       17.15      2.38 o 
  -5  12   1       42.59       45.46      3.51 o 
  -4  12   1       20.69       21.78      2.24 o 
  -3  12   1        2.67       -0.83      1.36 o 
  -2  12   1        0.25        0.56      1.31 o 
  -1  12   1        2.67        1.80      1.20 o 
   0  12   1       50.76       41.39      2.38 o 
   1  12   1       10.35        7.50      1.87 o 
   2  12   1        5.60        3.70      2.86 o 
   3  12   1       12.51       10.63      1.83 o 
   4  12   1       25.06       22.07      2.37 o 
   5  12   1       38.23       35.18      3.18 o 
  -5  13   1      114.57      114.76      5.79 o 
  -4  13   1      117.28      106.77      5.44 o 
  -3  13   1      245.89      245.33      8.34 o 
  -2  13   1      389.16      372.10      9.41 o 
  -1  13   1      449.76      448.03      7.13 o 
   0  13   1      996.06      943.48     11.15 o 
   1  13   1      781.77      753.42     11.31 o 
   2  13   1      158.51      162.67      6.30 o 
   3  13   1      125.07      118.41     11.23 o 
   4  13   1      145.37      149.53      6.46 o 
  -3  14   1       40.55       34.29      3.64 o 
  -2  14   1       22.90       27.98      4.93 o 
  -1  14   1       30.92       29.97      2.62 o 
   0  14   1        0.12        1.14      1.12 o 
   1  14   1       13.83       10.03      1.92 o 
   2  14   1       13.80       14.94      2.73 o 
   3  14   1       50.16       45.92      4.05 o 
  -1  15   1      171.71      177.82      5.92 o 
   0  15   1       64.69       68.03      3.58 o 
   1  15   1       42.48       50.53      3.43 o 
  -9   0   2        6.35        0.15      2.37 o 
  -8   0   2      158.58      145.98      7.64 o 
  -7   0   2       93.01       80.53      5.42 o 
  -6   0   2      157.28      148.46      6.71 o 
  -5   0   2     1659.61     1546.83     22.51 o 
  -4   0   2     1235.53     1169.82     16.93 o 
  -3   0   2     2764.44     2670.41     27.47 o 
  -2   0   2      701.68      739.65      9.22 o 
  -1   0   2     3075.52     3187.83     31.55 o 
   0   0   2     1898.52     2053.60     27.07 o 
   1   0   2    51460.25    51153.00    474.77 o 
   2   0   2     5460.39     5393.49     52.09 o 
   3   0   2     3357.92     3286.19     33.32 o 
   4   0   2      765.29      717.58     10.01 o 
   5   0   2      746.24      729.54     10.57 o 
   6   0   2      137.34      125.70      6.25 o 
   7   0   2      172.01      171.95      7.85 o 
   8   0   2       60.32       63.13      5.68 o 
  -9   1   2        7.45        3.16      1.90 o 
  -8   1   2        2.39        2.05      1.73 o 
  -7   1   2      405.83      391.13     11.98 o 
  -6   1   2       14.59       17.21      1.52 o 
  -5   1   2      235.09      250.71      3.68 o 
  -4   1   2      344.29      368.81      4.40 o 
  -3   1   2        1.68        3.35      0.57 o 
  -2   1   2      188.40      194.43      2.65 o 
  -1   1   2      924.13      897.94      8.49 o 
   0   1   2     1299.74     1373.43     13.17 o 
   1   1   2      497.23      505.05      4.50 o 
   2   1   2        5.05        6.69      0.55 o 
   3   1   2      575.56      557.75      5.04 o 
   4   1   2        3.14        3.87      0.71 o 
   5   1   2        8.87        8.51      0.98 o 
   6   1   2      117.28      118.61      4.27 o 
   7   1   2       65.77       74.47      4.59 o 
   8   1   2        7.57        9.60      2.17 o 
   9   1   2       81.36       69.58      6.50 o 
  -9   2   2      146.78      157.03      8.83 o 
  -8   2   2      275.83      281.39      7.55 o 
  -7   2   2      167.34      164.94      7.56 o 
  -6   2   2      470.67      470.14      7.06 o 
  -5   2   2     1511.30     1515.95     15.09 o 
  -4   2   2     3066.53     3032.70     22.22 o 
  -3   2   2     4448.57     4349.58     27.01 o 
  -2   2   2     1300.88     1233.30      8.68 o 
  -1   2   2       76.32       81.02      1.30 o 
   0   2   2     2096.19     2150.38     19.47 o 
   1   2   2      751.60      773.64      5.90 o 
   2   2   2      141.60      123.86      2.87 o 
   3   2   2      948.09      889.91      7.10 o 
   4   2   2     1406.19     1356.77     10.23 o 
   5   2   2      876.97      890.58     10.30 o 
   6   2   2      168.24      179.34      4.21 o 
   7   2   2       86.02       82.70      5.94 o 
   8   2   2      111.89      113.57      7.28 o 
   9   2   2       47.52       56.89      6.14 o 
  -9   3   2        3.18        1.39      2.63 o 
  -8   3   2       13.63       15.90      3.67 o 
  -7   3   2        0.22        0.21      1.55 o 
  -6   3   2       20.41       19.03      1.63 o 
  -5   3   2       39.85       37.38      1.92 o 
  -4   3   2        1.47       -0.14      0.42 o 
  -3   3   2     1243.22     1385.30      9.96 o 
  -2   3   2      433.71      490.22      6.25 o 
  -1   3   2      268.44      249.30      2.66 o 
   0   3   2      104.57      103.18      1.65 o 
   1   3   2        1.90        1.03      0.49 o 
   2   3   2      228.43      239.33      2.80 o 
   3   3   2      114.81      116.05      1.99 o 
   4   3   2      108.74      101.57      2.62 o 
   5   3   2      398.94      420.71      5.58 o 
   6   3   2        0.59        2.72      1.43 o 
   7   3   2        6.39        6.19      2.68 o 
   8   3   2        8.41        8.57      3.25 o 
  -9   4   2       10.01        5.78      3.41 o 
  -8   4   2      120.57      121.46      7.74 o 
  -7   4   2       96.40       97.36      4.35 o 
  -6   4   2      395.52      389.93      8.56 o 
  -5   4   2     1684.99     1669.25     15.03 o 
  -4   4   2     1285.14     1261.80      9.60 o 
  -3   4   2       59.62       47.06      1.29 o 
  -2   4   2     1489.59     1493.87     10.51 o 
  -1   4   2       36.00       26.32      0.91 o 
   0   4   2       48.82       31.34      0.98 o 
   1   4   2     1761.68     1701.62     14.93 o 
   2   4   2      890.74      840.13      6.70 o 
   3   4   2      707.20      713.93      6.77 o 
   4   4   2     1551.70     1548.31     13.88 o 
   5   4   2       88.98       78.17      2.91 o 
   6   4   2      122.81      112.23      4.97 o 
   7   4   2      180.31      169.47      8.72 o 
   8   4   2       50.85       65.15      6.25 o 
  -9   5   2        0.10       -1.03      2.68 o 
  -8   5   2        2.76        3.72      2.68 o 
  -7   5   2      107.57      102.07      4.63 o 
  -6   5   2        6.74        5.89      1.87 o 
  -5   5   2      103.49      112.88      3.81 o 
  -4   5   2       63.85       65.90      1.98 o 
  -3   5   2      270.60      279.77      3.35 o 
  -2   5   2       57.59       65.66      1.49 o 
  -1   5   2       75.08       76.51      1.56 o 
   0   5   2       80.90       91.39      1.71 o 
   1   5   2       20.19       21.37      1.05 o 
   2   5   2      114.98      116.88      1.92 o 
   3   5   2        0.32        0.00      0.47 o 
   4   5   2      228.63      243.27      8.52 o 
   5   5   2      188.46      191.01      4.63 o 
   6   5   2       14.59       13.61      1.77 o 
   7   5   2        5.39        4.84      1.49 o 
   8   5   2        0.01        0.62      2.58 o 
  -8   6   2       57.19       51.26      5.73 o 
  -7   6   2       71.33       70.75      6.80 o 
  -6   6   2       83.57       88.58      3.38 o 
  -5   6   2      370.57      361.50      6.44 o 
  -4   6   2      845.73      858.32     11.58 o 
  -3   6   2     2051.19     2050.37     14.38 o 
  -2   6   2     2560.61     2530.09     16.98 o 
  -1   6   2     2313.00     2283.16     15.45 o 
   0   6   2     1355.42     1286.80     11.33 o 
   1   6   2     2065.69     2076.43     15.68 o 
   2   6   2     2156.97     2153.39     19.39 o 
   3   6   2     2246.63     2265.87     21.82 o 
   4   6   2     1319.25     1331.67     14.64 o 
   5   6   2      574.64      589.54      8.91 o 
   6   6   2       36.84       33.88      2.44 o 
   7   6   2       20.98       20.59      2.24 o 
   8   6   2       16.05       22.76      4.65 o 
  -8   7   2       21.14       31.69      5.06 o 
  -7   7   2        2.64       -1.09      1.10 o 
  -6   7   2       67.83       69.92      3.10 o 
  -5   7   2       15.50       15.17      1.68 o 
  -4   7   2        1.69        2.43      0.98 o 
  -3   7   2      327.78      339.14      4.00 o 
  -2   7   2      211.24      224.43      3.09 o 
  -1   7   2        5.97        9.62      0.81 o 
   0   7   2      190.80      214.38      3.52 o 
   1   7   2       99.73      103.50      2.49 o 
   2   7   2        3.56        8.54      0.99 o 
   3   7   2       29.90       30.14      1.97 o 
   4   7   2       65.25       71.77      2.96 o 
   5   7   2       75.90       80.25      3.26 o 
   6   7   2       14.30       13.77      1.90 o 
   7   7   2        8.73        7.69      2.92 o 
   8   7   2       17.94       16.74      3.06 o 
  -8   8   2       29.27       27.92      2.69 o 
  -7   8   2       96.10       86.85      3.81 o 
  -6   8   2      651.57      633.08     10.01 o 
  -5   8   2      987.41      969.77     12.48 o 
  -4   8   2      659.03      662.71      9.38 o 
  -3   8   2       83.61       85.34      2.92 o 
  -2   8   2     1114.68     1064.97     10.19 o 
  -1   8   2       88.67       93.57      2.77 o 
   0   8   2       64.63       62.36      2.36 o 
   1   8   2       50.80       63.20      2.10 o 
   2   8   2      228.99      222.86      3.97 o 
   3   8   2      305.83      302.43      5.81 o 
   4   8   2      973.00     1006.92     12.70 o 
   5   8   2       60.58       57.47      2.96 o 
   6   8   2       44.08       37.99      3.92 o 
   7   8   2      113.75      119.18      4.62 o 
  -7   9   2        0.27        1.57      1.46 o 
  -6   9   2        0.73        0.25      1.30 o 
  -5   9   2        1.47        2.50      1.67 o 
  -4   9   2       77.99       77.61      3.16 o 
  -3   9   2       16.93       17.40      1.69 o 
  -2   9   2       19.15       19.36      1.38 o 
  -1   9   2      183.64      186.39      3.63 o 
   0   9   2       46.79       51.22      1.75 o 
   1   9   2       10.01        8.07      1.06 o 
   2   9   2       52.87       54.99      2.19 o 
   3   9   2       65.98       67.85      2.94 o 
   4   9   2        1.07        0.28      1.36 o 
   5   9   2       69.90       69.61      3.40 o 
   6   9   2       14.20       14.51      2.15 o 
   7   9   2       11.33       12.56      2.33 o 
  -7  10   2       58.48       62.95      3.62 o 
  -6  10   2      167.24      186.70      5.85 o 
  -5  10   2      268.24      278.41     10.22 o 
  -4  10   2      413.13      412.76      7.55 o 
  -3  10   2      251.18      243.06      7.43 o 
  -2  10   2      605.54      606.76      7.45 o 
  -1  10   2      217.18      225.47      5.02 o 
   0  10   2      108.46      115.46      3.08 o 
   1  10   2       72.48       74.64      3.35 o 
   2  10   2      307.03      326.21      5.33 o 
   3  10   2      471.20      442.38      7.73 o 
   4  10   2      566.70      579.94      9.69 o 
   5  10   2      131.48      133.85      6.05 o 
   6  10   2       49.29       46.70      3.20 o 
  -6  11   2        8.10        6.24      1.76 o 
  -5  11   2        6.12        4.62      1.53 o 
  -4  11   2       25.57       23.36      2.93 o 
  -3  11   2      126.15      122.44      5.11 o 
  -2  11   2      124.01      122.16      6.79 o 
  -1  11   2        0.14        0.77      1.02 o 
   0  11   2        2.65        1.68      0.91 o 
   1  11   2        0.02        0.24      0.95 o 
   2  11   2        2.17        0.80      1.81 o 
   3  11   2        4.37        3.95      1.36 o 
   4  11   2      122.81      116.68      4.26 o 
   5  11   2      169.87      162.02      5.74 o 
   6  11   2        0.82       -1.68      1.38 o 
  -5  12   2      208.77      227.12      6.09 o 
  -4  12   2      304.06      325.92      8.97 o 
  -3  12   2      623.28      625.20     12.52 o 
  -2  12   2      281.56      299.08      8.05 o 
  -1  12   2      325.01      342.23      7.39 o 
   0  12   2      451.04      450.24      6.93 o 
   1  12   2      938.94      923.50     12.78 o 
   2  12   2      565.86      587.39     12.08 o 
   3  12   2      302.59      301.54      6.73 o 
   4  12   2      150.34      151.01      5.00 o 
   5  12   2      230.72      239.04      6.54 o 
  -4  13   2        1.40        3.41      2.37 o 
  -3  13   2       24.29       27.65      3.19 o 
  -2  13   2       95.67      101.70      4.89 o 
  -1  13   2       75.82       71.65      4.81 o 
   0  13   2        0.03       -0.17      1.11 o 
   1  13   2       25.67       21.93      2.22 o 
   2  13   2       38.06       38.10      3.50 o 
   3  13   2       55.57       57.76      6.58 o 
   4  13   2       30.75       37.79      3.07 o 
  -3  14   2      161.39      147.37      6.31 o 
  -2  14   2      113.09      102.18      5.22 o 
  -1  14   2       25.43       22.78      2.46 o 
   0  14   2        9.51        7.27      1.46 o 
   1  14   2       60.37       56.30      3.26 o 
   2  14   2       67.99       57.30      4.34 o 
   3  14   2      104.13       96.59      5.50 o 
  -9   1   3       42.43       35.17      6.92 o 
  -8   1   3      104.18      102.47      4.76 o 
  -7   1   3     1047.56     1042.12     20.00 o 
  -6   1   3      156.24      140.13      5.14 o 
  -5   1   3      918.59      898.47      9.17 o 
  -4   1   3     1231.47     1228.43     10.85 o 
  -3   1   3     1181.14     1251.10     10.75 o 
  -2   1   3      475.68      507.69      6.26 o 
  -1   1   3      581.67      564.03      5.77 o 
   0   1   3      329.77      301.76      3.34 o 
   1   1   3     3886.93     3895.55     24.41 o 
   2   1   3     4783.18     4718.03     29.41 o 
   3   1   3      189.31      189.49      3.20 o 
   4   1   3      117.97      126.17      2.74 o 
   5   1   3       83.81       83.94      2.87 o 
   6   1   3      232.47      237.11      6.31 o 
   7   1   3      124.10      129.99      5.78 o 
   8   1   3       98.11       93.43      6.92 o 
  -9   2   3        8.90       13.06      3.82 o 
  -8   2   3        2.52        0.72      1.57 o 
  -7   2   3      127.73      105.15      4.47 o 
  -6   2   3      696.60      675.59     13.36 o 
  -5   2   3       14.38       20.66      1.29 o 
  -4   2   3       87.66       91.20      3.34 o 
  -3   2   3        2.59       -0.19      0.73 o 
  -2   2   3     1124.57     1212.65     14.89 o 
  -1   2   3       19.46       19.82      1.02 o 
   0   2   3        8.15        7.85      0.61 o 
   1   2   3     1059.90     1082.68      8.21 o 
   2   2   3      694.68      688.30      6.35 o 
   3   2   3       21.58       22.79      1.24 o 
   4   2   3       29.60       30.13      1.72 o 
   5   2   3      224.35      224.99      4.95 o 
   6   2   3       20.49       21.42      1.87 o 
   7   2   3       18.17       10.69      3.30 o 
   8   2   3        0.03        0.62      2.74 o 
  -9   3   3       55.17       49.35      5.83 o 
  -8   3   3      291.28      291.21      8.98 o 
  -7   3   3      375.96      368.68      8.46 o 
  -6   3   3      591.52      617.22      9.33 o 
  -5   3   3      595.28      584.82      8.09 o 
  -4   3   3      431.57      428.87      5.28 o 
  -3   3   3       16.96       30.74      1.42 o 
  -2   3   3      219.46      196.86      2.81 o 
  -1   3   3     1289.10     1252.06      9.09 o 
   0   3   3     1806.92     1757.08     12.21 o 
   1   3   3     1843.45     1816.31     12.63 o 
   2   3   3     1958.75     1881.37     13.23 o 
   3   3   3      722.77      702.97      8.91 o 
   4   3   3      337.20      343.99      4.27 o 
   5   3   3      144.02      150.82      3.34 o 
   6   3   3        7.30        6.51      1.79 o 
   7   3   3      107.30      122.34      7.59 o 
   8   3   3      202.49      230.64     11.00 o 
  -9   4   3        3.57        4.18      3.25 o 
  -8   4   3       39.98       39.08      5.06 o 
  -7   4   3       77.51       83.29      7.07 o 
  -6   4   3      242.66      219.40      4.93 o 
  -5   4   3      234.06      226.82      6.89 o 
  -4   4   3      110.23      112.06      2.23 o 
  -3   4   3       21.97       20.61      1.02 o 
  -2   4   3       14.84       18.51      0.91 o 
  -1   4   3       17.27       22.51      0.93 o 
   0   4   3       62.98       69.00      1.94 o 
   1   4   3       20.22       22.15      1.01 o 
   2   4   3        3.04        3.68      0.64 o 
   3   4   3       31.51       29.89      1.31 o 
   4   4   3        4.66        3.46      1.02 o 
   5   4   3        0.30        0.15      0.94 o 
   6   4   3        1.75        0.58      1.07 o 
   7   4   3       20.78       23.75      4.28 o 
   8   4   3       21.23       17.09      4.13 o 
  -8   5   3       48.90       42.85      5.42 o 
  -7   5   3      438.18      407.00      9.53 o 
  -6   5   3      396.00      407.24      9.70 o 
  -5   5   3      915.59      899.79      9.41 o 
  -4   5   3     1192.04     1184.27     10.97 o 
  -3   5   3      105.09       91.20      2.52 o 
  -2   5   3      173.92      149.67      2.43 o 
  -1   5   3      703.77      671.60      5.97 o 
   0   5   3      476.75      478.86      4.84 o 
   1   5   3     1925.79     1974.07     13.91 o 
   2   5   3     1735.99     1788.48     14.68 o 
   3   5   3      274.68      268.44      4.25 o 
   4   5   3      248.61      258.48      5.31 o 
   5   5   3      140.14      135.38      4.06 o 
   6   5   3       34.16       37.10      3.14 o 
   7   5   3      103.41      105.09     11.82 o 
   8   5   3       57.08       62.82      6.71 o 
  -8   6   3        6.67        4.85      3.05 o 
  -7   6   3       52.70       39.72      3.41 o 
  -6   6   3      146.89      120.99      3.95 o 
  -5   6   3       13.81       10.21      1.47 o 
  -4   6   3        2.37        3.04      0.82 o 
  -3   6   3       14.11       12.04      0.94 o 
  -2   6   3        7.47       10.31      0.86 o 
  -1   6   3        3.35        4.90      0.69 o 
   0   6   3        0.18        0.31      0.50 o 
   1   6   3      371.13      400.51      5.28 o 
   2   6   3      164.59      176.12      3.49 o 
   3   6   3       23.38       22.96      1.53 o 
   4   6   3       26.83       30.27      2.13 o 
   5   6   3       25.91       27.05      2.15 o 
   6   6   3        0.90       -0.22      1.28 o 
   7   6   3        0.01        1.02      1.42 o 
  -8   7   3      112.57      123.48      8.41 o 
  -7   7   3      140.59      154.36      4.82 o 
  -6   7   3      605.66      593.73      9.43 o 
  -5   7   3      675.56      666.97     15.44 o 
  -4   7   3      630.75      631.75      8.88 o 
  -3   7   3      354.22      379.65      4.56 o 
  -2   7   3      753.80      771.87      7.08 o 
  -1   7   3      929.63      953.83      8.13 o 
   0   7   3      867.06      891.94      7.82 o 
   1   7   3      373.62      362.97      5.19 o 
   2   7   3      346.46      327.69      6.36 o 
   3   7   3      559.60      567.21     20.03 o 
   4   7   3      285.19      288.11      6.01 o 
   5   7   3      262.96      272.46      6.12 o 
   6   7   3       32.47       34.74      2.73 o 
   7   7   3       36.31       40.98      3.09 o 
  -7   8   3        0.88        0.23      1.31 o 
  -6   8   3       14.03       15.06      3.11 o 
  -5   8   3       69.54       65.70      4.13 o 
  -4   8   3      257.89      252.84      5.41 o 
  -3   8   3      167.62      166.19      4.11 o 
  -2   8   3      202.14      208.72      4.28 o 
  -1   8   3        4.63        5.67      0.81 o 
   0   8   3        5.64        5.94      0.97 o 
   1   8   3        3.69        4.72      0.96 o 
   2   8   3       57.72       57.75      2.70 o 
   3   8   3       35.74       35.57      2.30 o 
   4   8   3        2.81        1.07      1.08 o 
   5   8   3      158.97      149.65      4.68 o 
   6   8   3       60.43       54.60      3.25 o 
   7   8   3       52.39       48.60      3.34 o 
  -7   9   3       79.73       82.88      3.96 o 
  -6   9   3      351.58      355.81      7.44 o 
  -5   9   3      299.80      319.24      6.68 o 
  -4   9   3      247.97      244.27      5.49 o 
  -3   9   3      229.67      222.06      4.99 o 
  -2   9   3        6.68        6.66      1.09 o 
  -1   9   3      669.10      677.03      7.73 o 
   0   9   3      957.55      938.28      8.69 o 
   1   9   3     1295.02     1298.44     12.60 o 
   2   9   3      849.11      837.09      9.44 o 
   3   9   3      431.39      423.71     14.79 o 
   4   9   3      294.20      283.71      6.34 o 
   5   9   3       84.90       88.09      3.82 o 
   6   9   3       13.47       11.49      2.07 o 
  -6  10   3       55.04       49.73      3.15 o 
  -5  10   3       46.07       37.76      2.67 o 
  -4  10   3        8.71        5.11      1.35 o 
  -3  10   3       10.09       10.16      1.57 o 
  -2  10   3      726.98      705.53      9.88 o 
  -1  10   3        0.06        0.51      0.79 o 
   0  10   3        0.36        1.82      0.76 o 
   1  10   3        0.04        0.37      0.84 o 
   2  10   3       49.22       53.12      2.75 o 
   3  10   3       16.33       15.19      1.94 o 
   4  10   3        0.32        0.63      1.24 o 
   5  10   3      391.48      398.07      8.24 o 
   6  10   3       56.69       57.21      3.65 o 
  -6  11   3      218.36      225.43      6.23 o 
  -5  11   3      331.53      339.75      9.66 o 
  -4  11   3      340.66      353.58      7.23 o 
  -3  11   3      651.62      653.52     12.45 o 
  -2  11   3      329.04      315.29      8.05 o 
  -1  11   3      108.83      112.48      3.29 o 
   0  11   3       60.48       58.76      2.48 o 
   1  11   3       41.15       38.13      4.92 o 
   2  11   3       69.06       75.04      3.26 o 
   3  11   3      101.98      102.86      3.93 o 
   4  11   3       40.66       38.92      2.91 o 
   5  11   3       84.98       94.68      4.27 o 
  -5  12   3       31.50       33.37      2.84 o 
  -4  12   3      106.63      113.56     13.27 o 
  -3  12   3      102.51      110.42      5.13 o 
  -2  12   3        0.01       -0.46      1.47 o 
  -1  12   3       12.82       11.31      1.68 o 
   0  12   3        4.05        4.90      1.41 o 
   1  12   3       20.27       18.30      2.39 o 
   2  12   3       22.39       22.90      2.89 o 
   3  12   3       38.40       34.04      3.45 o 
   4  12   3        0.79       -1.08      1.45 o 
  -4  13   3      152.26      161.97     12.98 o 
  -3  13   3       57.02       58.57      4.15 o 
  -2  13   3       80.52       88.44      4.69 o 
  -1  13   3      174.41      173.30      4.50 o 
   0  13   3      300.37      299.14      7.04 o 
   1  13   3      820.44      831.70     12.10 o 
   2  13   3      729.25      752.67     20.21 o 
   3  13   3      164.37      165.77     15.23 o 
  -2  14   3       13.90       12.18      2.13 o 
  -1  14   3        2.46        5.53      1.64 o 
   0  14   3        0.52        0.72      1.14 o 
   1  14   3       25.51       20.97      2.43 o 
  -9   0   4       36.09       17.40      4.23 o 
  -8   0   4       69.30       77.28      6.40 o 
  -7   0   4      494.70      486.88     14.40 o 
  -6   0   4      351.51      349.21     11.36 o 
  -5   0   4      376.44      362.73      7.43 o 
  -4   0   4      252.95      257.37      5.95 o 
  -3   0   4      100.24      103.43      3.61 o 
  -2   0   4     1466.52     1459.39     17.82 o 
  -1   0   4     1847.84     1856.14     21.49 o 
   0   0   4     4255.57     4285.69     43.82 o 
   1   0   4     2022.90     2062.47     23.41 o 
   2   0   4    10142.21    10312.26     99.12 o 
   3   0   4      696.52      681.51     18.20 o 
   4   0   4      170.48      168.90     13.73 o 
   5   0   4       64.47       57.43     11.38 o 
   6   0   4      293.72      293.67     10.53 o 
   7   0   4      166.71      169.52      8.57 o 
   8   0   4      115.81      110.42      7.64 o 
  -8   1   4       14.17       14.00      2.55 o 
  -7   1   4        0.56        1.03      2.06 o 
  -6   1   4      481.84      476.82      7.67 o 
  -5   1   4        2.37        4.99      1.00 o 
  -4   1   4      161.66      165.90      4.68 o 
  -3   1   4      192.60      192.26      3.46 o 
  -2   1   4        0.30        0.24      0.61 o 
  -1   1   4       88.23       87.98      2.83 o 
   0   1   4      138.35      132.42      2.77 o 
   1   1   4      629.71      664.16      6.10 o 
   2   1   4      350.05      357.90      4.95 o 
   3   1   4        4.29        5.72      1.07 o 
   4   1   4      115.81      115.20      2.86 o 
   5   1   4        0.03       -0.83      0.90 o 
   6   1   4        1.47        1.74      1.48 o 
   7   1   4       33.24       29.45      3.07 o 
   8   1   4       24.88       23.33      4.59 o 
  -8   2   4      366.32      388.28     10.61 o 
  -7   2   4      615.67      617.26     11.89 o 
  -6   2   4      377.41      380.30      7.37 o 
  -5   2   4      224.64      227.88      4.87 o 
  -4   2   4      439.07      450.23      5.84 o 
  -3   2   4     1168.28     1184.27     10.98 o 
  -2   2   4     2403.44     2343.20     18.54 o 
  -1   2   4     1754.71     1679.17     16.79 o 
   0   2   4      604.89      588.08      5.45 o 
   1   2   4       15.19       15.19      1.28 o 
   2   2   4       96.97       96.20      2.08 o 
   3   2   4        2.86        3.97      0.81 o 
   4   2   4       25.51       30.40      1.66 o 
   5   2   4      182.05      184.16      4.58 o 
   6   2   4      250.91      272.86      5.83 o 
   7   2   4      113.78      121.72      7.69 o 
  -8   3   4        9.87        8.22      4.00 o 
  -7   3   4       28.51       28.49      2.89 o 
  -6   3   4        0.08        0.08      1.00 o 
  -5   3   4        0.55       -0.52      0.87 o 
  -4   3   4       42.38       46.61      2.03 o 
  -3   3   4        2.39        5.03      1.21 o 
  -2   3   4      331.92      353.06      4.88 o 
  -1   3   4      122.05      129.24      2.78 o 
   0   3   4       53.89       47.43      1.45 o 
   1   3   4        2.59        4.07      0.76 o 
   2   3   4       13.73       13.03      0.97 o 
   3   3   4      112.37      111.82      2.39 o 
   4   3   4       21.92       23.39      1.34 o 
   5   3   4       55.14       47.69      3.25 o 
   6   3   4      155.08      153.71      5.66 o 
   7   3   4        2.10       -1.96      2.22 o 
  -8   4   4       78.10       73.97      6.76 o 
  -7   4   4      401.95      416.00      9.46 o 
  -6   4   4      285.78      285.55      5.99 o 
  -5   4   4      225.96      229.13      5.45 o 
  -4   4   4      505.93      517.15      6.51 o 
  -3   4   4      205.72      211.83      3.79 o 
  -2   4   4        1.88        2.13      1.07 o 
  -1   4   4     1528.61     1561.25     13.49 o 
   0   4   4      933.56      936.99      7.97 o 
   1   4   4      529.82      531.04      5.46 o 
   2   4   4      570.11      577.34      5.88 o 
   3   4   4       76.51       74.51      2.58 o 
   4   4   4       20.96       21.43      1.82 o 
   5   4   4      310.36      299.31      6.16 o 
   6   4   4       67.26       70.47      5.03 o 
   7   4   4      103.66      107.47      7.69 o 
  -8   5   4        0.05       -0.52      2.63 o 
  -7   5   4        3.14        6.87      1.93 o 
  -6   5   4      151.42      146.74      4.33 o 
  -5   5   4        0.07        0.24      0.99 o 
  -4   5   4      101.60      110.59      2.83 o 
  -3   5   4       77.20       82.22      3.42 o 
  -2   5   4      261.75      265.84      4.75 o 
  -1   5   4       29.36       40.28      1.93 o 
   0   5   4       63.78       68.30      1.84 o 
   1   5   4        1.46        1.67      0.64 o 
   2   5   4        3.61        2.74      0.74 o 
   3   5   4       96.26       90.57      2.62 o 
   4   5   4        2.28        1.25      1.01 o 
   5   5   4       62.63       66.53      3.12 o 
   6   5   4       39.57       41.87      3.78 o 
   7   5   4        0.47        6.19      3.20 o 
  -8   6   4      142.13      149.70      9.24 o 
  -7   6   4      192.86      200.14      7.72 o 
  -6   6   4      129.27      136.11      5.53 o 
  -5   6   4       20.38       26.01      2.06 o 
  -4   6   4       48.95       48.54      2.46 o 
  -3   6   4      282.19      294.84      4.70 o 
  -2   6   4     1174.37     1185.20     11.28 o 
  -1   6   4     2204.99     2159.97     25.42 o 
   0   6   4     2490.53     2484.49     17.56 o 
   1   6   4     1258.22     1219.17     10.08 o 
   2   6   4      802.71      797.96      8.79 o 
   3   6   4      363.56      362.85      5.58 o 
   4   6   4      245.81      264.04      5.75 o 
   5   6   4      181.85      192.41      8.09 o 
   6   6   4      208.95      227.65      6.03 o 
   7   6   4       43.56       42.24      3.19 o 
  -7   7   4       29.15       31.67      3.37 o 
  -6   7   4       19.72        9.69      2.18 o 
  -5   7   4        4.29        4.19      2.01 o 
  -4   7   4        0.12       -1.41      0.94 o 
  -3   7   4        6.36        4.85      1.02 o 
  -2   7   4       67.64       72.65      3.97 o 
  -1   7   4       19.36       25.08      2.47 o 
   0   7   4        2.01        1.94      0.72 o 
   1   7   4       52.65       50.21      2.10 o 
   2   7   4       20.25       21.12      1.83 o 
   3   7   4        7.28        7.59      1.58 o 
   4   7   4       16.37       14.53      1.83 o 
   5   7   4       60.27       60.13      4.76 o 
   6   7   4       58.80       64.23      3.59 o 
  -7   8   4      143.75      161.35      6.66 o 
  -6   8   4      197.67      192.93      7.61 o 
  -5   8   4      560.88      540.42     15.59 o 
  -4   8   4      473.51      462.44     10.11 o 
  -3   8   4      211.30      218.32      4.22 o 
  -2   8   4        7.44        5.70      1.06 o 
  -1   8   4      952.51      953.29      8.83 o 
   0   8   4      456.56      456.67      6.36 o 
   1   8   4      269.29      262.46      4.72 o 
   2   8   4        4.23        4.59      1.20 o 
   3   8   4       12.63       11.72      1.68 o 
   4   8   4       14.68        9.50      1.70 o 
   5   8   4      234.14      259.15      7.10 o 
   6   8   4       37.01       38.30      3.04 o 
  -6   9   4       10.55       12.33      2.65 o 
  -5   9   4       16.77       22.48      2.97 o 
  -4   9   4        3.88        1.98      1.51 o 
  -3   9   4       34.03       28.30      5.14 o 
  -2   9   4       53.86       55.12      3.57 o 
  -1   9   4        3.08        2.55      1.07 o 
   0   9   4       86.29       91.39      2.86 o 
   1   9   4       86.02       81.48      2.76 o 
   2   9   4       11.04       12.70      2.12 o 
   3   9   4        0.89       -0.41      1.02 o 
   4   9   4       24.79       22.09      3.13 o 
   5   9   4        3.49        3.29      1.81 o 
  -6  10   4       91.64       95.70      6.40 o 
  -5  10   4      101.72      103.42      5.88 o 
  -4  10   4       75.14       78.03      4.43 o 
  -3  10   4      138.22      139.56      5.43 o 
  -2  10   4       97.42       97.70      8.39 o 
  -1  10   4      516.48      529.09     10.59 o 
   0  10   4      384.15      391.75      6.21 o 
   1  10   4      203.59      209.70      4.51 o 
   2  10   4       48.65       53.79      2.92 o 
   3  10   4       57.46       74.83      3.49 o 
   4  10   4       76.98       80.19      5.45 o 
   5  10   4      138.19      142.77      5.05 o 
  -5  11   4        0.34        0.36      2.48 o 
  -4  11   4        0.47       -0.57      2.68 o 
  -3  11   4        8.27        2.58      2.63 o 
  -2  11   4      172.78      157.18      6.97 o 
  -1  11   4      204.60      202.20      5.48 o 
   0  11   4        0.02        0.83      1.22 o 
   1  11   4       42.28       38.60      2.29 o 
   2  11   4       45.77       42.74      2.82 o 
   3  11   4        6.04        6.79      1.72 o 
   4  11   4        1.05        0.55      1.47 o 
  -4  12   4       66.54       70.82      7.43 o 
  -3  12   4      135.86      151.20      9.86 o 
  -2  12   4      453.39      483.23     11.26 o 
  -1  12   4      357.60      397.78      8.14 o 
   0  12   4      458.16      480.89     14.46 o 
   1  12   4      400.70      399.80      8.14 o 
   2  12   4      461.16      459.97      9.80 o 
   3  12   4      145.16      143.21      5.45 o 
  -3  13   4        0.07       -2.53      2.68 o 
  -2  13   4        0.75       -0.56      1.65 o 
  -1  13   4        9.19        8.44      1.91 o 
   0  13   4       26.39       24.46      3.11 o 
   1  13   4        2.51        1.90      1.83 o 
   2  13   4        0.62        0.17      1.76 o 
  -8   1   5       86.49       87.81      4.89 o 
  -7   1   5       53.00       53.52      3.76 o 
  -6   1   5      582.97      586.63      9.16 o 
  -5   1   5       32.36       27.39      1.79 o 
  -4   1   5      487.65      480.96      6.57 o 
  -3   1   5     1446.54     1436.22     13.37 o 
  -2   1   5     1880.97     1863.65     16.13 o 
  -1   1   5      869.89      882.61      9.32 o 
   0   1   5      226.53      228.50      4.10 o 
   1   1   5        1.34        1.78      0.81 o 
   2   1   5      233.41      244.34      4.36 o 
   3   1   5      831.17      800.65      9.00 o 
   4   1   5      142.13      138.52      3.77 o 
   5   1   5      146.89      148.93      4.31 o 
   6   1   5       89.14       90.98      7.95 o 
   7   1   5       83.95       77.33      6.56 o 
  -8   2   5        4.43        4.49      2.12 o 
  -7   2   5        8.05        7.13      2.66 o 
  -6   2   5      116.79      106.62      3.81 o 
  -5   2   5      573.76      560.21      7.38 o 
  -4   2   5        2.84        1.30      0.83 o 
  -3   2   5       14.28       12.31      1.30 o 
  -2   2   5       13.89       11.56      1.24 o 
  -1   2   5      372.33      384.88      5.53 o 
   0   2   5        4.03        3.91      1.25 o 
   1   2   5        6.68        6.41      1.04 o 
   2   2   5      237.03      228.97      4.22 o 
   3   2   5      100.26       98.17      3.31 o 
   4   2   5        6.73        5.66      1.13 o 
   5   2   5        5.33        6.44      2.76 o 
   6   2   5       52.15       45.32      5.06 o 
   7   2   5        6.10       -0.21      2.68 o 
  -8   3   5      120.66      116.93      8.47 o 
  -7   3   5      166.59      175.07     11.36 o 
  -6   3   5       75.90       75.85      3.31 o 
  -5   3   5      110.85      112.02      7.86 o 
  -4   3   5      211.03      211.22      4.19 o 
  -3   3   5      598.94      594.92      7.41 o 
  -2   3   5      254.28      232.41      4.26 o 
  -1   3   5      507.91      499.07      6.53 o 
   0   3   5      502.65      506.28      6.59 o 
   1   3   5      211.58      211.96      5.28 o 
   2   3   5       58.72       60.67      2.53 o 
   3   3   5      230.65      225.75      4.62 o 
   4   3   5      265.63      263.22      4.82 o 
   5   3   5      237.95      248.05      7.28 o 
   6   3   5      138.57      156.28      6.13 o 
   7   3   5       10.68       15.18      4.28 o 
  -8   4   5        4.39        0.10      2.84 o 
  -7   4   5       34.06       37.42      2.74 o 
  -6   4   5       88.60       84.09      3.51 o 
  -5   4   5      176.27      176.24      5.16 o 
  -4   4   5      165.38      166.55      3.76 o 
  -3   4   5       61.84       64.20      2.36 o 
  -2   4   5        8.52        5.88      1.07 o 
  -1   4   5       16.56       19.01      1.46 o 
   0   4   5        0.86        0.53      0.74 o 
   1   4   5        2.04        2.14      0.83 o 
   2   4   5        4.42        5.17      1.03 o 
   3   4   5       22.95       25.85      1.47 o 
   4   4   5        0.18        0.99      1.08 o 
   5   4   5        0.01        1.61      1.64 o 
   6   4   5        2.17        0.37      1.82 o 
  -7   5   5       27.59       32.61      5.11 o 
  -6   5   5      224.20      210.96      5.51 o 
  -5   5   5      152.05      170.06      4.71 o 
  -4   5   5      563.09      564.71      7.47 o 
  -3   5   5     1220.46     1208.77     12.08 o 
  -2   5   5      510.65      495.71      7.34 o 
  -1   5   5      365.85      339.06      5.33 o 
   0   5   5      355.45      356.03      6.37 o 
   1   5   5       30.32       25.62      1.39 o 
   2   5   5      196.19      209.96      3.59 o 
   3   5   5      314.82      317.76      5.32 o 
   4   5   5      118.19      112.40      5.83 o 
   5   5   5      181.79      195.42      5.34 o 
   6   5   5      120.13      112.39     11.25 o 
  -7   6   5        0.04       -0.61      1.73 o 
  -6   6   5       56.58       49.46      3.89 o 
  -5   6   5      118.54      111.77      3.93 o 
  -4   6   5       39.98       37.63      2.42 o 
  -3   6   5       20.88       19.89      1.61 o 
  -2   6   5       10.95       10.77      1.31 o 
  -1   6   5        1.63        1.94      0.76 o 
   0   6   5       19.29       16.35      1.35 o 
   1   6   5        4.82        4.37      0.94 o 
   2   6   5      132.47      135.40      3.43 o 
   3   6   5        9.90        9.20      1.33 o 
   4   6   5        1.70        3.00      1.31 o 
   5   6   5        5.80        8.43      2.62 o 
   6   6   5       16.64       12.43      2.10 o 
  -7   7   5       69.78       81.92      5.04 o 
  -6   7   5       26.67       29.67      3.32 o 
  -5   7   5      232.91      230.52     12.03 o 
  -4   7   5      436.85      434.65      7.79 o 
  -3   7   5      795.99      812.12     11.97 o 
  -2   7   5      801.27      812.03     13.17 o 
  -1   7   5      758.00      764.89      7.82 o 
   0   7   5      443.83      446.39      6.37 o 
   1   7   5      137.20      127.47      3.51 o 
   2   7   5        7.78        8.18      1.32 o 
   3   7   5       31.55       33.80      2.38 o 
   4   7   5      180.51      192.00      8.29 o 
   5   7   5      137.36      150.32      6.95 o 
  -6   8   5        0.01       -0.76      2.74 o 
  -5   8   5        7.78        9.84      2.37 o 
  -4   8   5       13.52       13.26      2.46 o 
  -3   8   5       57.92       57.89      2.91 o 
  -2   8   5       51.93       54.05      2.82 o 
  -1   8   5      139.42      139.72      3.52 o 
   0   8   5       10.58        8.14      1.27 o 
   1   8   5       11.88       10.59      1.37 o 
   2   8   5        0.17        0.69      0.95 o 
   3   8   5        4.97        4.49      1.52 o 
   4   8   5        1.48        0.41      1.37 o 
   5   8   5        7.63        6.17      1.78 o 
  -6   9   5       12.24       13.27      2.77 o 
  -5   9   5      103.73       96.71     12.75 o 
  -4   9   5      136.77      138.83     11.54 o 
  -3   9   5      232.30      235.40     10.84 o 
  -2   9   5       22.20       15.97      1.91 o 
  -1   9   5       38.38       30.30      2.06 o 
   0   9   5      386.09      393.64      6.33 o 
   1   9   5      253.89      245.23      4.97 o 
   2   9   5      232.23      241.33      5.04 o 
   3   9   5      139.79      140.76      4.66 o 
   4   9   5      142.38      149.65     11.18 o 
  -5  10   5       64.68       59.05      6.81 o 
  -4  10   5       90.03       77.44      4.63 o 
  -3  10   5       23.51       26.12      4.70 o 
  -2  10   5        0.13       -0.04      1.22 o 
  -1  10   5      239.50      234.28      5.98 o 
   0  10   5        7.30       10.35      1.49 o 
   1  10   5        2.71        1.78      1.11 o 
   2  10   5        4.23        3.33      1.44 o 
   3  10   5       67.14       68.85      4.74 o 
   4  10   5       32.12       29.72      2.82 o 
  -4  11   5      253.30      254.64     12.91 o 
  -3  11   5      432.95      433.82     16.57 o 
  -2  11   5      814.94      842.33     12.46 o 
  -1  11   5      347.87      355.94     10.29 o 
   0  11   5       55.59       61.76      3.43 o 
   1  11   5        1.05        0.96      1.19 o 
   2  11   5        1.87        0.11      1.42 o 
   3  11   5        8.83        9.02      2.41 o 
  -3  12   5       17.92       20.24      5.11 o 
  -2  12   5       53.20       60.12      4.39 o 
  -1  12   5        6.82        4.57      1.71 o 
   0  12   5        2.91        2.19      1.59 o 
   1  12   5       10.92        7.30      1.93 o 
  -7   0   6        8.52        9.14      3.51 o 
  -6   0   6      327.90      343.74     12.65 o 
  -5   0   6      570.94      589.05     11.51 o 
  -4   0   6       18.71       20.53      2.46 o 
  -3   0   6      268.02      265.33      8.00 o 
  -2   0   6       34.34       33.68      6.35 o 
  -1   0   6      198.20      212.21      6.89 o 
   0   0   6      182.82      176.64      5.61 o 
   1   0   6      732.38      701.01     14.89 o 
   2   0   6      610.16      611.40     11.37 o 
   3   0   6     2703.43     2675.49     32.15 o 
   4   0   6      415.72      427.77      9.54 o 
   5   0   6       54.48       49.26      5.83 o 
   6   0   6        2.41       -0.21      2.63 o 
  -7   1   6       16.27       15.02      2.74 o 
  -6   1   6        0.00       -0.86      1.24 o 
  -5   1   6      324.43      318.25      5.72 o 
  -4   1   6        0.37        0.76      0.93 o 
  -3   1   6       52.72       54.79      2.57 o 
  -2   1   6       46.14       44.68      2.19 o 
  -1   1   6        0.53        1.12      0.86 o 
   0   1   6       20.02       20.10      1.65 o 
   1   1   6        3.56        2.73      1.02 o 
   2   1   6      298.43      285.26      5.19 o 
   3   1   6      171.84      164.49      5.65 o 
   4   1   6        2.42        3.72      1.22 o 
   5   1   6       15.04       13.02      1.99 o 
   6   1   6        0.96        2.29      4.08 o 
  -7   2   6      151.74      158.44     10.35 o 
  -6   2   6      335.21      344.96     10.96 o 
  -5   2   6      489.51      484.84      7.28 o 
  -4   2   6      500.17      485.47      7.15 o 
  -3   2   6      604.43      596.44      8.79 o 
  -2   2   6      612.08      624.89      8.12 o 
  -1   2   6      412.49      419.96      6.35 o 
   0   2   6      120.07      117.38      3.28 o 
   1   2   6       64.60       69.54      2.59 o 
   2   2   6        7.12        9.54      1.84 o 
   3   2   6       12.24       11.42      1.50 o 
   4   2   6       88.83       86.87      3.20 o 
   5   2   6       23.62       22.46      2.27 o 
   6   2   6       15.76       10.32      3.46 o 
  -7   3   6       14.90       18.44      2.87 o 
  -6   3   6       42.84       52.03      3.12 o 
  -5   3   6        2.12        1.63      1.94 o 
  -4   3   6        0.51        1.11      1.03 o 
  -3   3   6       24.72       26.85      2.82 o 
  -2   3   6        0.07        0.56      0.90 o 
  -1   3   6       78.36       70.09      2.63 o 
   0   3   6       35.27       32.29      2.08 o 
   1   3   6        9.96        9.98      1.35 o 
   2   3   6        4.20        2.88      1.13 o 
   3   3   6        3.34        3.27      1.76 o 
   4   3   6       31.52       24.81      2.34 o 
   5   3   6        9.61        5.50      2.14 o 
   6   3   6       11.04        7.39      2.41 o 
  -7   4   6       16.53       14.15      2.19 o 
  -6   4   6      270.08      274.67     10.10 o 
  -5   4   6      413.59      405.48      9.84 o 
  -4   4   6      431.33      427.20      6.75 o 
  -3   4   6      512.82      499.40      7.24 o 
  -2   4   6       82.38       76.57      2.72 o 
  -1   4   6       73.76       69.24      2.59 o 
   0   4   6      116.46      115.96      3.28 o 
   1   4   6      151.86      153.76      3.83 o 
   2   4   6      221.22      224.58      5.10 o 
   3   4   6      331.62      328.03      7.89 o 
   4   4   6      126.66      124.14     12.21 o 
   5   4   6       26.65       26.63      3.79 o 
  -6   5   6        0.00        2.01      1.41 o 
  -5   5   6       54.32       51.01      3.10 o 
  -4   5   6        1.23        0.09      0.96 o 
  -3   5   6       45.91       42.61      2.26 o 
  -2   5   6        5.82        4.56      1.22 o 
  -1   5   6       51.80       55.70      2.91 o 
   0   5   6        3.80        3.60      1.08 o 
   1   5   6       12.55       10.37      1.66 o 
   2   5   6        0.07       -0.45      1.06 o 
   3   5   6        0.00        0.82      1.71 o 
   4   5   6       33.53       33.11      3.48 o 
   5   5   6        8.04        8.53      2.44 o 
  -6   6   6       99.99       96.83      4.16 o 
  -5   6   6      159.76      162.54      5.04 o 
  -4   6   6      123.02      122.82      4.29 o 
  -3   6   6      161.68      166.30      4.13 o 
  -2   6   6      232.64      239.69      5.88 o 
  -1   6   6      287.47      299.45      6.37 o 
   0   6   6      322.56      317.24      5.64 o 
   1   6   6      482.14      491.51      8.75 o 
   2   6   6      376.45      384.92      7.69 o 
   3   6   6      397.06      398.35      9.26 o 
   4   6   6      214.54      204.49      7.77 o 
   5   6   6       73.42       81.16      5.12 o 
  -6   7   6       48.72       54.42      6.12 o 
  -5   7   6        3.64        0.60      1.93 o 
  -4   7   6        0.04       -0.93      1.27 o 
  -3   7   6        6.52        7.68      1.40 o 
  -2   7   6        2.26        0.90      1.01 o 
  -1   7   6       49.71       48.98      2.44 o 
   0   7   6        3.29        4.84      1.46 o 
   1   7   6       19.83       20.19      2.57 o 
   2   7   6       64.19       59.68      3.28 o 
   3   7   6       28.45       19.75      2.95 o 
   4   7   6        2.41        2.00      1.86 o 
  -5   8   6      248.07      262.13      8.51 o 
  -4   8   6      680.99      692.55     13.96 o 
  -3   8   6      509.47      504.88      7.69 o 
  -2   8   6      131.63      139.50      4.47 o 
  -1   8   6       22.06       22.93      2.35 o 
   0   8   6      114.70      112.54      4.26 o 
   1   8   6       92.51       88.73      3.89 o 
   2   8   6      114.92      105.42      4.22 o 
   3   8   6       14.49       12.67      2.66 o 
   4   8   6       33.88       22.97      3.56 o 
  -4   9   6        3.35        5.21      2.18 o 
  -3   9   6        7.38        4.23      3.10 o 
  -2   9   6       61.00       53.97      3.96 o 
  -1   9   6        1.33        2.13      1.50 o 
   0   9   6        1.81        1.96      1.47 o 
   1   9   6        9.45       10.99      2.01 o 
   2   9   6        9.33        6.68      2.52 o 
   3   9   6        0.92        0.39      1.93 o 
  -3  10   6      116.74      120.59      9.14 o 
  -2  10   6       82.65       89.42      5.17 o 
  -1  10   6        3.65        2.74      1.61 o 
   0  10   6       55.50       59.94      4.03 o 
   1  10   6       69.72       68.24      3.78 o 
   2  10   6       81.71       83.89      8.54 o 
  -1  11   6       27.09       18.12      3.21 o 
   0  11   6       99.13       97.11      4.36 o 
  -6   1   7      142.59      144.14      8.99 o 
  -5   1   7      603.15      613.01      8.92 o 
  -4   1   7       53.53       50.04      2.72 o 
  -3   1   7       58.77       59.51      2.77 o 
  -2   1   7      205.45      210.64      4.79 o 
  -1   1   7      398.80      408.73      6.83 o 
   0   1   7      345.31      345.83      6.20 o 
   1   1   7      228.89      231.02      5.13 o 
   2   1   7       58.51       68.22      2.97 o 
   3   1   7       83.55       81.43      3.19 o 
   4   1   7      140.34      122.73      3.92 o 
  -6   2   7        5.45        7.18      1.88 o 
  -5   2   7       66.00       64.22      3.02 o 
  -4   2   7      320.54      328.06      6.21 o 
  -3   2   7        1.85       -0.77      1.04 o 
  -2   2   7        0.40       -0.89      0.95 o 
  -1   2   7       16.98       13.90      1.91 o 
   0   2   7       73.06       74.53      3.00 o 
   1   2   7        3.64        5.68      1.71 o 
   2   2   7        1.79        0.48      1.11 o 
   3   2   7       49.34       40.61      2.49 o 
   4   2   7       21.80       19.14      1.99 o 
  -6   3   7      208.16      210.56      6.15 o 
  -5   3   7       91.57       89.11      3.96 o 
  -4   3   7       44.58       43.87      2.67 o 
  -3   3   7        6.39        6.81      1.45 o 
  -2   3   7       42.52       47.72      2.53 o 
  -1   3   7       22.89       19.73      1.85 o 
   0   3   7      182.98      183.83      4.53 o 
   1   3   7      347.83      358.42      6.43 o 
   2   3   7      220.75      212.68      4.91 o 
   3   3   7       23.68       25.18      2.37 o 
   4   3   7       15.35       19.72      3.07 o 
  -6   4   7       31.45       28.61      2.88 o 
  -5   4   7       60.20       60.29      3.47 o 
  -4   4   7       54.48       53.24      2.79 o 
  -3   4   7       31.41       30.75      2.25 o 
  -2   4   7       10.79       13.01      1.92 o 
  -1   4   7        5.20        3.13      1.28 o 
   0   4   7        0.00        0.07      1.13 o 
   1   4   7        0.13        0.97      1.12 o 
   2   4   7        0.43       -0.12      1.12 o 
   3   4   7        1.40        1.23      1.47 o 
   4   4   7        4.67        2.52      1.95 o 
  -5   5   7      317.11      320.77      7.55 o 
  -4   5   7      119.25      117.63      3.85 o 
  -3   5   7      118.52      119.40      3.78 o 
  -2   5   7      199.18      197.91      4.79 o 
  -1   5   7       79.80       80.40      3.17 o 
   0   5   7      121.47      123.66      3.78 o 
   1   5   7      254.11      261.97      6.27 o 
   2   5   7       83.28       91.31      4.08 o 
   3   5   7      100.04       92.84      4.16 o 
   4   5   7       61.13       54.19      4.47 o 
  -5   6   7       40.61       38.52      3.17 o 
  -4   6   7      109.16      107.48      5.94 o 
  -3   6   7        6.11        5.92      1.52 o 
  -2   6   7        8.52        5.82      1.44 o 
  -1   6   7       12.17       13.69      1.92 o 
   0   6   7        2.37        1.85      1.26 o 
   1   6   7        2.69        2.03      1.82 o 
   2   6   7        1.42        4.29      1.64 o 
   3   6   7       22.10       17.63      3.06 o 
  -4   7   7      131.81      124.47      4.75 o 
  -3   7   7      119.54      119.25      3.90 o 
  -2   7   7      176.61      183.68      4.72 o 
  -1   7   7      230.83      235.60      6.27 o 
   0   7   7      266.33      257.28      8.29 o 
   1   7   7      261.93      266.67      6.90 o 
   2   7   7      134.34      131.30      4.96 o 
  -3   8   7       20.01       17.23      2.35 o 
  -2   8   7       12.15        8.05      1.93 o 
  -1   8   7        1.38        0.97      1.50 o 
   0   8   7       17.32       18.51      2.47 o 
   1   8   7        0.94        1.77      1.62 o 
   2   8   7       13.85       15.52      3.88 o 
  -2   9   7       11.45       11.85      2.24 o 
  -1   9   7       56.64       51.76      5.78 o 
   0   9   7        6.64        5.28      1.94 o 
  -4   0   8      143.09      154.68     10.07 o 
  -3   0   8       43.89       42.78      3.92 o 
  -2   0   8       64.56       60.80      8.29 o 
  -1   0   8       65.74       67.81      4.56 o 
   0   0   8      190.71      190.89      7.12 o 
   1   0   8       95.19       92.41      5.03 o 
   2   0   8       99.58       92.76      5.19 o 
  -4   1   8      160.86      159.22      4.68 o 
  -3   1   8        3.74        0.85      1.36 o 
  -2   1   8       13.27       15.37      1.94 o 
  -1   1   8       10.74        8.99      1.75 o 
   0   1   8        0.32        1.30      1.33 o 
   1   1   8        4.41        3.49      1.49 o 
   2   1   8        0.56        0.19      1.30 o 
  -4   2   8       89.84       96.80      4.95 o 
  -3   2   8      127.38      127.50      4.20 o 
  -2   2   8      264.91      259.58      5.83 o 
  -1   2   8      411.11      434.49      7.70 o 
   0   2   8      279.07      295.54      6.61 o 
   1   2   8       58.83       54.00      2.98 o 
   2   2   8        5.91        4.78      1.75 o 
  -4   3   8        2.29        2.29      1.48 o 
  -3   3   8        0.54        3.75      1.51 o 
  -2   3   8        2.22        3.94      1.51 o 
  -1   3   8        2.18        2.71      1.37 o 
   0   3   8       12.74        7.03      1.67 o 
   1   3   8       17.14       15.94      2.02 o 
   2   3   8        0.22       -0.93      1.29 o 
  -3   4   8       87.64       83.74      3.83 o 
  -2   4   8      174.92      177.39      6.52 o 
  -1   4   8       81.78       81.45      3.50 o 
   0   4   8        0.50        0.86      1.34 o 
   1   4   8       52.23       46.56      2.83 o 
   2   4   8       24.68       20.52      2.74 o 
  -3   5   8        3.72        2.23      1.56 o 
  -2   5   8       34.26       35.08      3.63 o 
  -1   5   8        2.30        1.89      1.43 o 
   0   5   8        9.70        9.45      1.96 o 
   1   5   8        0.33        2.49      2.41 o 
  -1   6   8      221.04      233.04      5.68 o 
   0   6   8      242.31      249.29      7.00 o 
                                                 
